# Supplementary material for: Socioeconomic position and mental health care use before and after first redeemed antidepressant and time until subsequent contact to psychologist or psychiatrists: a nationwide Danish follow-up study
Source: Soc Psychiatry Psychiatr Epidemiol. 2020 Jul 8;56(3):449–62. doi: 10.1007/s00127-020-01908-7 (PMC7904708; doi:10.1007/s00127-020-01908-7)
Supplement: Supplementary file 1 — Supplementary file1 (XLS 48 kb) [file 127_2020_1908_MOESM1_ESM.xls]

## Sheet: Sheet1
Sup 5 Full Table 2: Education and income. Odds ratio for health care contact within 4 months before index date and the whole period of 16 mths
	EDUCATION
	≤4 months before						16 months total
N	29327		OR crude (CI)		OR adjusted (CI)			29327		OR crude (CI)		OR adjusted (CI)
GP
<10years	7722/9992 (77.3)		Ref		Ref			9818/9992 (98.3)		Ref		Ref
10-12years	9710/12766 (76.1)		0.9 (0.9–1.0)		0.9 (0.9–1.0)			12595/12766 (98.7)		1.3 (1.1–1.6)		1.1 (0.9–1.4)
12+ years	4889/6569 (74.4)		0.9 (0.8–0.9)		0.8 (0.7–0.8)			6410/6569 (97.6)		0.7 (0.6–0.9)		0.5 (0.4–0.7)
GP-MHC
<10years	943/9992 (9.4)		Ref		Ref			3259/9992 (32.6)		Ref		Ref
10-12years	1543/12766 (12.1)		1.3 (1.2–1.4)		1.3 (1.2–1.4)			5017/12766 (39.3)		1.3 (1.3–1.4)		1.3 (1.2–1.4)
12+ years	1068/6569 (16.3)		1.9 (1.7–2.0)		1.8 (1.6–2.0)			2818/6569 (42.9)		1.6 (1.5–1.7)		1.5 (1.4–1.6)
Psychologist
<10years	410/9992 (4.1)		Ref		Ref			1216/9992 (12.2)		Ref		Ref
10-12years	897/12766 (7.0)		1.8 (1.6–2.0)		1.7 (1.5–2.0)			2699/12766 (21.1)		1.9 (1.8–2.1)		1.9 (1.7–2.0)
12+ years	669/6569 (10.2)		2.7 (2.3–3.0)		2.6 (2.3–3.0)			1861/6569 (28.3)		2.9 (2.6–3.1)		2.8 (2.5–3.0)
Private psychiatrist
<10years	391/9992 (3.9)		Ref		Ref			1004/9992 (10.0)		Ref		Ref
10-12years	386/12766 (3.0)		0.8 (0.7–0.9)		0.8 (0.7–1.0)			1088/12766 (8.5)		0.8 (0.8–0.9)		0.9 (0.8–1.0)
12+ years	242/6569 (3.7)		0.9 (0.8–1.1)		1.1 (0.9–1.3)			711/6569 (10.8)		1.1 (1.0–1.2)		1.2 (1.1–1.3)
Outpatient psychiatry
<10years	583/9992 (5.8)		Ref		Ref			2039/9992 (20.4)		Ref		Ref
10-12years	516/12766 (4.0)		0.7 (0.6–0.8)		1.3 (1.1–1.4)			2029/12766 (15.9)		0.7 (0.7–0.8)		1.0 (0.9–1.1)
12+ years	214/6569 (3.3)		0.5 (0.5–0.6)		1.3 (1.1–1.5)			872/6569 (13.3)		0.6 (0.5–0.7)		0.9 (0.9–1.0)
Emergency, short admis.
<10years	370/9992 (3.7)		Ref		Ref			637/9992 (6.4)		Ref		Ref
10-12years	396/12766 (3.1)		0.8 (0.7–1.0)		1.2 (1.0–1.4)			704/12766 (5.5)		0.9 (0.8–1.0)		1.1 (1.0–1.3)
12+ years	184/6569 (2.8)		0.7 (0.6–0.9)		1.3 (1.0–1.5)			320/6569 (4.9)		0.8 (0.7–0.9)		1.2 (1.0–1.3)
Hospital admission
<10years	282/9992 (2.8)		Ref		Ref			604/9992 (6.0)		Ref		Ref
10-12years	250/12766 (2.0)		0.7 (0.6–0.8)		1.1 (0.9–1.4)			644/12766 (5.0)		0.8 (0.7–0.9)		1.2 (1.0–1.3)
12+ years	126/6569 (1.9)		0.7 (0.5–0.8)		1.3 (1.0–1.7)			311/6569 (4.7)		0.8 (0.7–0.9)		1.3 (1.1–1.5)
	INCOME
	≤4 months before						16 months total
N	30593		OR crude (CI)		OR adjusted (CI)			30593		OR crude (CI)		OR adjusted (CI)
GP
Lower 33%	7681/10114 (75.9)		Ref		Ref			9909/10114 (98.0)		Ref		Ref
Middle quantile	8062/10419 (77.4)		1.1 (1.0–1.2)		1.0 (0.9–1.1)			10270/10419 (98.6)		1.4 (1.2–1.8)		1.2 (1.0–1.5)
Upper 33%	7535/10060 (74.9)		0.9 (0.9–1.0)		0.8 (0.8–0.9)			9869/10060 (98.1)		1.1 (0.9–1.3)		0.8 (0.6–1.0)
GP-MHC
Lower 33%	1108/10114 (11.0)		Ref		Ref			3512/10114 (34.7)		Ref		Ref
Middle quantile	1214/10419 (11.7)		1.1 (1.0–1.2)		1.2 (1.0–1.3)			3886/10419 (37.3)		1.1 (1.1–1.2)		1.2 (1.1–1.2)
Upper 33%	1344/10060 (13.4)		1.3 (1.2–1.4)		1.5 (1.3–1.6)			4070/10060 (40.5)		1.3 (1.2–1.4)		1.4 (1.3–1.5)
Psychologist
Lower 33%	507/10114 (5.0)		Ref		Ref			1435/10114 (14.2)		Ref		Ref
Middle quantile	700/10419 (6.7)		1.4 (1.2–1.5)		1.6 (1.4–1.8)			2014/10419 (19.3)		1.4 (1.3–1.6)		1.6 (1.5–1.8)
Upper 33%	804/10060 (8.0)		1.6 (1.5–1.8)		2.2 (1.9–2.5)			2435/10060 (24.2)		1.9 (1.8–2.1)		2.4 (2.2–2.6)
Private psychiatrist
Lower 33%	533/10114 (5.3)		Ref		Ref			1310/10114 (13.0)		Ref		Ref
Middle quantile	307/10419 (2.9)		0.5 (0.5–0.6)		0.6 (0.5–0.7)			850/10419 (8.2)		0.6 (0.5–0.7)		0.6 (0.6–0.7)
Upper 33%	228/10060 (2.3)		0.4 (0.4–0.5)		0.5 (0.4–0.6)			755/10060 (7.5)		0.5 (0.5–0.6)		0.6 (0.5–0.7)
Outpatient psychiatry
Lower 33%	692/10114 (6.8)		Ref		Ref			2262/10114 (22.4)		Ref		Ref
Middle quantile	455/10419 (4.4)		0.6 (0.6–0.7)		1.0 (0.8–1.1)			1705/10419 (16.4)		0.7 (0.6–0.7)		0.9 (0.9–1.0)
Upper 33%	235/10060 (2.3)		0.3 (0.3–0.4)		0.9 (0.8–1.1)			1175/10060 (11.7)		0.5 (0.4–0.5)		0.9 (0.8–1.0)
Emergency, short admis.
Lower 33%	416/10114 (4.1)		Ref		Ref			703/10114 (7.0)		Ref		Ref
Middle quantile	324/10419 (3.1)		0.7 (0.6–0.9)		1.1 (0.9–1.3)			565/10419 (5.4)		0.8 (0.7–0.9)		1.1 (1.0–1.2)
Upper 33%	257/10060 (2.6)		0.6 (0.5–0.7)		1.3 (1.1–1.6)			466/10060 (4.6)		0.7 (0.6–0.7)		1.3 (1.1–1.5)
Hospital admission
Lower 33%	291/10114 (2.9)		Ref		Ref			644/10114 (6.4)		Ref		Ref
Middle quantile	238/10419 (2.3)		0.8 (0.7–0.9)		1.0 (0.9–1.3)			549/10419 (5.3)		0.8 (0.7–0.9)		1.1 (0.9–1.2)
Upper 33%	164/10060 (1.6)		0.6 (0.5–0.7)		1.5 (1.2–1.9)			431/10060 (4.3)		0.7 (0.6–0.7)		1.3 (1.1–1.5)
Adjusted for: gender, age-group, cohabitation, previous mental health problem or substance abuse
N 1266 missings for information on education are excluded
OR: odds ratio; CI: confidence interval (95%)
GP-MHC: General practioner-mental health counseling (talk therapy)
