# Supplementary material for: Socioeconomic position and mental health care use before and after first redeemed antidepressant and time until subsequent contact to psychologist or psychiatrists: a nationwide Danish follow-up study
Source: Soc Psychiatry Psychiatr Epidemiol. 2020 Jul 8;56(3):449–62. doi: 10.1007/s00127-020-01908-7 (PMC7904708; doi:10.1007/s00127-020-01908-7)
Supplement: Supplementary file 3 — Supplementary file3 (XLS 34 kb) [file 127_2020_1908_MOESM3_ESM.xls]

## Sheet: Sheet1
Supp. Table 1: Health care use, number of contacts 4 months prior and 12 months after ID. Crude numbers
	≤4 months before			12 months after			16 months
	Individuals	Contacts		Individuals	Contacts		Individuals	Contacts
Total	30593 (100.0)			30593 (100.0)			30593 (100.0)
GP-contact	23278 (76.1)	68442		29405 (96.1)	218369		30048 (98.2)	286809
GP-MHC	3666 (12.0)	6208		10711 (35.0)	34180		11468 (37.5)	40390
Antidepressant	0 (0.0)	0		22161 (72.4)	94895		22161 (72.4)	94895
Psychologist	2011 (6.6)	7222		5378 (17.6)	38205		5884 (19.2)	45427
Private psychiatrist	1068 (3.5)	2747		2826 (9.2)	18950		2915 (9.5)	21697
Outpatient psychiatry	1382 (4.5)	4932		4969 (16.2)	51496		5142 (16.8)	56428
Emergency, short admissions.	997 (3.3)	1259		926 (3.0)	1293		1734 (5.7)	2552
Hospital admission	693 (2.3)	815		1128 (3.7)	1678		1624 (5.3)	2493
Index date: date of first reimbursed antidepressant; GP: General Practitioner; MHC: Mental health counseling
