# Supplementary material for: Socioeconomic position and mental health care use before and after first redeemed antidepressant and time until subsequent contact to psychologist or psychiatrists: a nationwide Danish follow-up study
Source: Soc Psychiatry Psychiatr Epidemiol. 2020 Jul 8;56(3):449–62. doi: 10.1007/s00127-020-01908-7 (PMC7904708; doi:10.1007/s00127-020-01908-7)
Supplement: Supplementary file 4 — Supplementary file4 (XLS 33 kb) [file 127_2020_1908_MOESM4_ESM.xls]

## Sheet: Sheet1
Suppl. table 2 : Number of persons and visits to mental health care services 4 months before, 12 months after index date, and the total 16 months
	≤4 months before				12 months after				16 months total
Education known	Individuals¤		Visits		Individuals¤		Visits		Individuals¤		Visits
Health care use	AD initial	SMHC# initial	AD initial	SMHC# initial	AD initial	SMHC# initial	AD initial	SMHC# initial	AD initial	SMHC# initial	AD initial	SMHC# initial
All	24152 (100.0)	5175 (100.0)			24152 (100.0)	5175 (100.0)			24152 (100.0)	5175 (100.0)
GP-contact	18093 (74.9)	4228 (81.7)	52287	13115	23344 (96.7)	4878 (94.3)	174366	35204	23762 (98.4)	5061 (97.8)	226651	48319
GP-MHC	2681 (11.1)	873 (16.9)	4393	1631	8872 (36.7)	1492 (28.8)	28651	4555	9341 (38.7)	1753 (33.9)	33046	6186
Antidepressant	0 (0.0)	0 (0.0)	0	0	17275 (71.5)	4096 (79.1)	72456	19529	17275 (71.5)	4096 (79.1)	72456	19529
Psychologist	0 (0.0)	1976 (38.2)	0	7109	3555 (14.7)	1727 (33.4)	25240	12407	3555 (14.7)	2221 (42.9)	25240	19516
Private psychiatrist	0 (0.0)	1019 (19.7)	0	2632	1514 (6.3)	1203 (23.2)	9482	8833	1514 (6.3)	1289 (24.9)	9482	11465
Outpatient psychiatry	0 (0.0)	1313 (25.4)	0	4705	2684 (11.1)	2091 (40.4)	23033	26617	2684 (11.1)	2256 (43.6)	23033	31322
Emergency, short admis.	0 (0.0)	950 (18.4)	0	1201	525 (2.2)	367 (7.1)	657	599	525 (2.2)	1136 (22.0)	657	1800
Hospital admission	0 (0.0)	658 (12.7)	0	775	644 (2.7)	445 (8.6)	836	791	644 (2.7)	915 (17.7)	836	1566
GP: General Practitioner; MHC: Mental health counseling
¤ Individuals with available data on education
* AD: Antidepressant medication
# SMHC: Specialised mental health care
