# Supplementary material for: Socioeconomic position and mental health care use before and after first redeemed antidepressant and time until subsequent contact to psychologist or psychiatrists: a nationwide Danish follow-up study
Source: Soc Psychiatry Psychiatr Epidemiol. 2020 Jul 8;56(3):449–62. doi: 10.1007/s00127-020-01908-7 (PMC7904708; doi:10.1007/s00127-020-01908-7)
Supplement: Supplementary file 5 — Supplementary file5 (XLS 47 kb) [file 127_2020_1908_MOESM5_ESM.xls]

## Sheet: Sheet1
Sup 6 Full Table 3: Education and income. Incidence rate ratio for health care visits within 4 months index date and the whole period of 16 months
	EDUCATION
	≤4 months before					16 months total
ny	Exposure					Exposure
Total N	14182120 days (N=29327 pts.)		Mean; var	IRR crude (CI)	aIRR (CI)	14182120 days (N=29327 pts.)		Mean; var	IRR crude (CI)	aIRR (CI)
GP
<10years	23607/7696 (3.1)		3.1;6.7	Ref	Ref	98890/9786 (10.1)		10.1;72.2	Ref	Ref
10-12years	28286/9681 (2.9)		2.9;5.6	1.0 (0.9–1.0)	1.0 (0.9–1.0)	119939/12560 (9.5)		9.5;54.0	0.9 (0.9–1.0)	0.9 (0.9–0.9)
12+ years	13509/4875 (2.8)		2.8;4.6	0.9 (0.9–0.9)	0.9 (0.9–0.9)	56141/6393 (8.8)		8.8;44.8	0.9 (0.9–0.9)	0.8 (0.8–0.8)
GP-MHC
<10years	1499/940 (1.6)		1.6;0.9	Ref	Ref	10711/3253 (3.3)		3.3;4.3	Ref	Ref
10-12years	2654/1541 (1.7)		1.7;1.1	1.1 (1.0–1.2)	1.1 (1.0–1.1)	17951/5009 (3.6)		3.6;4.7	1.1 (1.1–1.1)	1.1 (1.0–1.1)
12+ years	1871/1066 (1.8)		1.8;1.1	1.1 (1.0–1.2)	1.1 (1.0–1.1)	10570/2813 (3.8)		3.8;4.8	1.1 (1.1–1.2)	1.1 (1.1–1.1)
Psychologist
<10years	1319/409 (3.2)		3.2;4.2	Ref	Ref	7782/1215 (6.4)		6.4;25.3	Ref	Ref
10-12years	3277/897 (3.7)		3.7;5.9	1.1 (1.1–1.2)	1.1 (1.1–1.2)	20969/2697 (7.8)		7.8;32.5	1.2 (1.2–1.2)	1.2 (1.2–1.2)
12+ years	2513/668 (3.8)		3.8;6.4	1.2 (1.1–1.2)	1.2 (1.1–1.3)	16005/1858 (8.6)		8.6;33.8	1.3 (1.3–1.4)	1.3 (1.3–1.4)
Private psychiatrist
<10years	979/391 (2.5)		2.5;4.8	Ref	Ref	6906/1003 (6.9)		6.9;35.9	Ref	Ref
10-12years	1016/385 (2.6)		2.6;4.9	1.1 (1.0–1.2)	1.1 (1.0–1.2)	8100/1086 (7.5)		7.4;40.1	1.1 (1.0–1.1)	1.1 (1.0–1.1)
12+ years	637/241 (2.6)		2.6;4.0	1.1 (1.0–1.2)	1.1 (1.0–1.2)	5941/710 (8.4)		8.4;50.9	1.2 (1.2–1.3)	1.2 (1.2–1.3)
Outpatient psychiatry
<10years	2037/582 (3.5)		3.5;12.3	Ref	Ref	19807/2037 (9.7)		9.7;136.2	Ref	Ref
10-12years	1830/514 (3.6)		3.5;15.1	1.0 (1.0–1.1)	1.0 (1.0–1.1)	23508/2026 (11.6)		11.6;166.3	1.2 (1.2–1.2)	1.3 (1.2–1.3)
12+ years	838/214 (3.9)		3.9;19.9	1.1 (1.0–1.2)	1.2 (1.1–1.3)	11040/871 (12.7)		12.7;173.7	1.3 (1.3–1.3)	1.4 (1.4–1.5)
Emergency, short admis.
<10years	479/368 (1.3)		1.3;1.0	Ref	Ref	1002/635 (1.6)		1.6;2.5	Ref	Ref
10-12years	477/395 (1.2)		1.2;0.4	0.9 (0.8–1.1)	1.0 (0.8–1.1)	970/702 (1.4)		1.4;0.8	0.9 (0.8–1.0)	0.9 (0.8–1.0)
12+ years	245/184 (1.3)		1.3;1.0	1.0 (0.9–1.2)	1.1 (0.9–1.2)	485/319 (1.5)		1.5;3.0	1.0 (0.9–1.1)	1.0 (0.9–1.1)
Hospital admission
<10years	345/281 (1.2)		1.2;0.4	Ref	Ref	989/602 (1.6)		1.6;1.8	Ref	Ref
10-12years	287/250 (1.1)		1.1;0.2	0.9 (0.8–1.1)	0.9 (0.8–1.1)	960/644 (1.5)		1.5;1.6	0.9 (0.8–1.0)	1.0 (0.9–1.0)
12+ years	143/125 (1.1)		1.1;0.2	0.9 (0.8–1.1)	0.9 (0.8–1.2)	453/308 (1.5)		1.5;1.1	0.9 (0.8–1.0)	0.9 (0.8–1.0)
	INCOME
	≤4 months before					16 months total
Exposure/Total N	14744394 days (N=30593 pts.)		Mean; var	IRR crude (CI)	aIRR (CI)	14744394 days (N=30593 pts.)		Mean; var	IRR crude (CI)	aIRR (CI)
GP
Lower 33%	22785/7632 (3.0)		3.0;5.9	Ref	Ref	93807/9852 (9.5)		9.5;60.6	Ref	Ref
Middle quantile	24578/8009 (3.1)		3.0;6.1	1.0 (1.0–1.0)	1.0 (1.0-1.0)	103029/10207 (10.1)		10.0;59.9	1.1 (1.1–1.1)	1.0 (1.0–1.0)
Upper 33%	21079/7483 (2.8)		2.8;5.2	0.9 (0.9–1.0)	0.9 (0.9–0.9)	89973/9808 (9.2)		9.1;54.2	1.0 (1.0–1.0)	0.9 (0.9–0.9)
GP-MHC
Lower 33%	1777/1103 (1.6)		1.6;0.9	Ref	Ref	11435/3499 (3.3)		3.3;4.5	Ref	Ref
Middle quantile	2099/1210 (1.7)		1.7;1.1	1.1 (1.0–1.1)	1.0 (1.0–1.1)	13961/3877 (3.6)		3.6;4.7	1.1 (1.1–1.1)	1.1 (1.1–1.1)
Upper 33%	2332/1338 (1.7)		1.7;1.1	1.1 (1.0–1.2)	1.0 (1.0–1.1)	14994/4059 (3.7)		3.7;4.6	1.1 (1.1–1.2)	1.1 (1.1–1.1)
Psychologist
Lower 33%	1813/506 (3.6)		3.6;5.7	Ref	Ref	10564/1432 (7.4)		7.4;33.4	Ref	Ref
Middle quantile	2547/698 (3.6)		3.6;6.2	1.0 (1.0–1.1)	1.1 (1.0–1.1)	15434/2010 (7.7)		7.7;32.4	1.0 (1.0–1.1)	1.1 (1.0–1.1)
Upper 33%	2862/801 (3.6)		3.6;5.6	1.0 (0.9–1.1)	1.1 (1.0–1.2)	19429/2429 (8.0)		8.0;30.6	1.1 (1.1–1.1)	1.1 (1.1–1.2)
Private psychiatrist
Lower 33%	1289/532 (2.4)		2.4;4.4	Ref	Ref	9303/1307 (7.1)		7.1;38.9	Ref	Ref
Middle quantile	848/307 (2.8)		2.8;4.8	1.1 (1.0–1.2)	1.2 (1.1–1.3)	6493/849 (7.6)		7.6;43.4	1.1 (1.0–1.1)	1.1 (1.0–1.1)
Upper 33%	610/227 (2.7)		2.7;4.3	1.1 (1.0–1.2)	1.2 (1.1–1.3)	5901/754 (7.8)		7.8;41.1	1.1 (1.1–1.1)	1.1 (1.1–1.2)
Outpatient psychiatry
Lower 33%	2605/687 (3.8)		3.8;15.2	Ref	Ref	25132/2256 (11.1)		11.1;163.6	Ref	Ref
Middle quantile	1579/453 (3.5)		3.5;14.5	0.9 (0.9–1.0)	1.0 (0.9–1.0)	18172/1702 (10.7)		10.7;139.5	1.0 (0.9–1.0)	1.0 (1.0–1.1)
Upper 33%	748/234 (3.2)		3.2;11.6	0.8 (0.8–0.9)	0.9 (0.8–1.0)	13124/1169 (11.2)		11.2;166.6	1.0 (1.0–1.0)	1.1 (1.1–1.2)
Emergency, short admis.
Lower 33%	527/412 (1.3)		1.3;0.6	Ref	Ref	1050/696 (1.5)		1.5;1.9	Ref	Ref
Middle quantile	418/321 (1.3)		1.3;0.9	1.0 (0.9–1.2)	1.0 (0.9–1.2)	872/561 (1.6)		1.5;2.4	1.0 (0.9–1.1)	1.0 (0.9–1.1)
Upper 33%	314/256 (1.2)		1.2;0.7	1.0 (0.8–1.1)	1.0 (0.9–1.2)	630/463 (1.4)		1.4;1.1	0.9 (0.8–1.0)	1.0 (0.8–1.1)
Hospital admission
Lower 33%	343/289 (1.2)		1.2;0.3	Ref	Ref	1001/642 (1.6)		1.6;1.6	Ref	Ref
Middle quantile	289/236 (1.2)		1.2;0.4	1.0 (0.9–1.2)	1.0 (0.9–1.2)	906/546 (1.7)		1.7;2.1	1.1 (1.0–1.2)	1.1 (1.0–1.2)
Upper 33%	183/163 (1.1)		1.1;0.2	0.9 (0.8–1.1)	1.0 (0.8–1.2)	586/426 (1.4)		1.4;0.7	0.9 (0.8–1.0)	1.0 (0.9–1.1)
Adjusted for: gender, age-group, cohabitation, previous mental health problem or substance abuse
IRR: Incidence rate ratio; 95% confidence interval (CI); aIRR: adjusted IRR; var.: variance
GP-MHC: General practioner-mental health counseling (talk therapy)
